# Supplementary material for: Three Preceding Crops Increased the Yield of and Inhibited Clubroot Disease in Continuously Monocropped Chinese Cabbage by Regulating the Soil Properties and Rhizosphere Microbial Community
Source: Microorganisms. 2022 Apr 10;10(4):799. doi: 10.3390/microorganisms10040799 (PMC9028536; doi:10.3390/microorganisms10040799)
Supplement: Supplementary file 1 [file microorganisms-10-00799-s001.zip]

Archive with 1 entries (1 files):
- microorganisms-1652351-supplementary.pdf
